# Supplementary material for: SeedMatchR: identify off-target effects mediated by siRNA seed regions in RNA-seq experiments
Source: Bioinformatics. 2024 Jan 8;40(1):btae011. doi: 10.1093/bioinformatics/btae011 (PMC10799297; doi:10.1093/bioinformatics/btae011)
Supplement: btae011_Supplementary_Data [file btae011_supplementary_data.zip]

Archive with 1 entries (1 files):
- SeedMatchR_SI1.jpg
